# Supplementary material for: Stable Isotope Ratio Analysis for the Geographic Origin Discrimination of Greek Beans “Gigantes-Elefantes” (Phaseolus coccineus L.)
Source: Foods. 2024 Jul 2;13(13):2107. doi: 10.3390/foods13132107 (PMC11241270; doi:10.3390/foods13132107)
Supplement: Supplementary file 1 [file foods-13-02107-s001.zip]

Archive with 1 entries (1 files):
- foods-3059131-supplementary.pdf
